# Supplementary material for: Effect of Blood Transfusion on Cerebral Hemodynamics and Vascular Topology Described by Computational Fluid Dynamics in Sickle Cell Disease Patients
Source: Brain Sci. 2022 Oct 18;12(10):1402. doi: 10.3390/brainsci12101402 (PMC9599808; doi:10.3390/brainsci12101402)
Supplement: Supplementary file 1 [file brainsci-12-01402-s001.zip]

Archive with 5 entries (5 files):
- brainsci-1961077 -Table S1.pdf
- brainsci-1961077- Figure S1.pdf
- brainsci-1961077- Figure S2.pdf
- brainsci-1961077- Figure S3.pdf
- brainsci-1961077-Supplementary Table S2.xlsx
