# Supplementary material for: Effect of Blood Transfusion on Cerebral Hemodynamics and Vascular Topology Described by Computational Fluid Dynamics in Sickle Cell Disease Patients
Source: Brain Sci. 2022 Oct 18;12(10):1402. doi: 10.3390/brainsci12101402 (PMC9599808; doi:10.3390/brainsci12101402)
Supplement: Supplementary file 1 [file brainsci-12-01402-s001.zip › brainsci-1961077-Supplementary Table S2.xlsx]

## Sheet: Sheet1
Supplementary table S2. Presentation of some relevant individual characteristics for each participant.
Age	Aex	Randomization	Screening TAMV (cm/sec)Right	Screening TAMV (cm/sec) Left	PreRand TAMV (cm/sec) Right	PreRand TAMV (cm/sec) Left	MRI36 TAMV (cm/sec) Right	MRI36 TAMV (cm/sec) Left	TCD velocity (cm/sec) Screening	TCD velocity (cm/sec) PreRand	TCD velocity (cm/sec) MRI - 36	Outcome (Stroke, TIA or SCI)	Pre-Rand MRI vasculopathy	MRI - 36 vasculopathy	Screening WSS (dyne/cm²) Right	Screening WSS (dyne/cm²) Left	PreRand WSS (dyne/cm²) Right	PreRand WSS (dyne/cm²) Left	MRI36 WSS (dyne/cm²) Right	MRI36 WSS (dyne/cm²) Left
7.97	female	T	110	130.5	142.2	272.1	71.5	148.9	173	179	241	Yes (TIA)	Yes	No	5.7	6.8	8.7	7.2	100.1	96.4
6.57	male	O	63.2	97.9	93.2	303.4	170.8	194.4	157	162		Yes (TIA)	No	No	4.2	4.1	79	183	6.9	8.3
5.93	male	T	169.6	84.9	195.1	244.2	124.8		142			No			5.8	4.2	4.5	9.5
8.95	male	O	118.9	148.6	165.7	113.8	124.8	165.6	101	110	104	Yes (SCI)	No	No	6.6	7.3	6.9	5	5.3	6.9
7.6	female	O	175.9	91.2	165.7	103.9	220.8	364.9	140	175		No	No	No	6.3	4.2	83.8	87.7	103.3	133.6
7.66	male	T	108.8	125.9	161.6	195.9	311.3	331.9	120			No	No	No	2.6	3.2	4.8	5.2	114.5	136.1
5.67	male	O	150.5	96.4	91.5	84.8	108.6	87.1	174		137	No			106.1	4.3	3.7	5.3	4.1	114.1
5.07	male	T	110.7	101.7	119.8	170.9						No	No	No	4	4.2	3.4	4.4
10.69	male	O	171.4	194.7	207.1	66.1	59.8	171.1	110		103	No	No	No	8	8.4	7.9	4.1	3.5	8.3
12.99	male	T	81.1	80.5	185.5	102	153.6	104.7	176			No			8.4	4.7	6.2	5.3	85.5	88.3
